# Supplementary material for: First‐trimester Placental Ultrasound (FirstPLUS) study: prediction of fetal growth restriction using OxNNet‐derived first‐trimester placental volume
Source: Ultrasound Obstet Gynecol. 2025 Dec 6;67(1):49–59. doi: 10.1002/uog.70146 (PMC12757825; doi:10.1002/uog.70146)
Supplement: Supplementary file 4 — Appendix S1 Summary of models to predict fetal growth restriction. [file UOG-67-49-s005.xlsx]

## Sheet: Model_1a
Term	Estimate	Standard error	Statistic	P value
Intercept	3.5279	1.7743	1.98833	0.0467754
Height (cm)	-0.0331367	0.0111022	-2.9847	0.00283861
Height (kg)	-0.00917178	0.00553393	-1.65737	0.0974443
Black ethnicity (yes)	0.511826	0.198558	2.57772	0.00994536
East Asian ethnicity (yes)	0.355839	0.37986	0.936764	0.34888
Mixed ethnicity (yes)	0.436776	0.305334	1.43048	0.152578
South Asian ethnicity (yes)	0.82964	0.208535	3.97842	6.93743e-05
Last BW percentile : Previous PE and SGA	0.251252	0.207957	1.20819	0.226974
Last BW percentile : Previous PE only	-0.0618449	0.0361992	-1.70846	0.0875503
Last BW percentile : Previous SGA only	-0.0410672	0.0478498	-0.858252	0.390753
Last BW percentile : Neither	-0.0251313	0.00433765	-5.79375	6.88335e-09
Pregnancy interval : Previous PE and SGA	0.12563	0.124179	1.01168	0.311691
Pregnancy interval : Previous PE only	0.331384	0.203683	1.62696	0.103745
Pregnancy interval : Previous SGA only	0.0820517	0.0416882	1.96822	0.0490422
Pregnancy interval : Neither	0.0526955	0.0312746	1.68493	0.0920017
Smoking (yes)	1.2262	0.329946	3.71636	0.000202111
Chronic hypertension (yes)	1.55943	0.490142	3.18159	0.00146468
SLE or APS (yes)	1.22101	0.659243	1.85214	0.0640052

## Sheet: Model_1b
Term	Estimate	Standard error	Statistic	P value
Intercept	2.87807	1.78881	1.60893	0.107631
Placental volume z-score	-0.562972	0.080401	-7.00205	2.52245e-12
Height (cm)	-0.027063	0.0111905	-2.41839	0.0155892
Weight (kg)	-0.01596	0.00576947	-2.76628	0.00567005
Black ethnicity (yes)	0.517752	0.200597	2.58106	0.00984975
East Asian ethnicity (yes)	0.270726	0.38516	0.702893	0.482122
Mixed ethnicity (yes)	0.460987	0.307078	1.50121	0.133302
South Asian ethnicity (yes)	0.786419	0.211959	3.71024	0.000207063
Last BW percentile : Previous PE and SGA	0.265164	0.210156	1.26175	0.207039
Last BW percentile : Previous PE only	-0.0686576	0.0388325	-1.76805	0.0770532
Last BW percentile : Previous SGA only	-0.0488878	0.0484874	-1.00826	0.31333
Last BW percentile : Neither	-0.0242089	0.00434112	-5.57665	2.4519e-08
Pregnancy interval : Previous PE and SGA	0.137076	0.127535	1.07482	0.282457
Pregnancy interval : Previous PE only	0.37326	0.220985	1.68907	0.0912056
Pregnancy interval : Previous SGA only	0.0807589	0.0422341	1.91217	0.0558538
Pregnancy interval : Neither	0.0422581	0.0316694	1.33435	0.182089
Smoking (yes)	1.17457	0.334801	3.50827	0.000451036
Chronic hypertension (yes)	1.63671	0.511932	3.19713	0.00138803
SLE or APS (yes)	1.13652	0.690444	1.64607	0.09975

## Sheet: Model_2a
Term	Estimate	Standard error	Statistic	P value
Intercept	-3.01433	0.0938582	-32.1157	2.65963e-226
log10(p.mom)	-2.03181	0.27535	-7.37903	1.59452e-13
log10(map.mom)	6.01681	1.92973	3.11796	0.00182107
log10(ut.mom)	2.8697	0.524115	5.47533	4.36693e-08

## Sheet: Model_2b
Term	Estimate	Standard error	Statistic	P value
Intercept	-3.03569	0.0954404	-31.8072	5.14661e-222
Placental volume z-score	-0.39465	0.079076	-4.99077	6.01392e-07
log10(p.mom)	-1.71867	0.283589	-6.06044	1.35754e-09
log10(map.mom)	6.23589	1.94709	3.20267	0.00136159
log10(ut.mom)	2.52835	0.527581	4.79235	1.64839e-06

## Sheet: Model_3a
Term	Estimate	Standard error	Statistic	P value
Intercept	3.15937	1.83117	1.72533	0.0844687
Height (cm)	-0.0325628	0.011441	-2.84614	0.00442525
Height (kg)	-0.0112487	0.00568172	-1.9798	0.0477262
Black ethnicity (yes)	0.530372	0.20316	2.61061	0.00903814
East Asian ethnicity (yes)	0.359058	0.387266	0.92716	0.353844
Mixed ethnicity (yes)	0.505902	0.311283	1.62522	0.104116
South Asian ethnicity (yes)	0.844593	0.213139	3.96264	7.41241e-05
Last BW percentile : Previous PE and SGA	0.0776068	0.216944	0.357726	0.720548
Last BW percentile : Previous PE only	-0.0723865	0.0422386	-1.71375	0.0865742
Last BW percentile : Previous SGA only	-0.0521427	0.0492292	-1.05918	0.289517
Last BW percentile : Neither	-0.0249239	0.00449782	-5.54132	3.00198e-08
Pregnancy interval : Previous PE and SGA	0.159591	0.124251	1.28442	0.198995
Pregnancy interval : Previous PE only	0.388127	0.229624	1.69027	0.0909761
Pregnancy interval : Previous SGA only	0.0744164	0.0431566	1.72434	0.0846471
Pregnancy interval : Neither	0.0389343	0.0332273	1.17175	0.241296
Smoking (yes)	1.10821	0.339647	3.26282	0.00110311
Chronic hypertension (yes)	0.98519	0.530724	1.85631	0.0634088
SLE or APS (yes)	1.45391	0.678579	2.14257	0.0321475
log10(p.mom)	-2.02975	0.286905	-7.07463	1.49848e-12
log10(map.mom)	5.30387	2.00734	2.64223	0.00823614
log10(ut.mom)	2.64825	0.54442	4.86435	1.14835e-06

## Sheet: Model_3b
Term	Estimate	Standard error	Statistic	P value
Intercept	2.74614	1.83696	1.49493	0.134931
Placental volume z-score	-0.412231	0.0838606	-4.91567	8.84788e-07
Height (cm)	-0.0281593	0.0114841	-2.45201	0.0142059
Height (kg)	-0.0161736	0.00586068	-2.75968	0.00578581
Black ethnicity (yes)	0.528567	0.204334	2.58678	0.00968769
East Asian ethnicity (yes)	0.320896	0.388909	0.825118	0.409305
Mixed ethnicity (yes)	0.497924	0.312919	1.59122	0.11156
South Asian ethnicity (yes)	0.81316	0.215743	3.76911	0.000163829
Last BW percentile : Previous PE and SGA	0.120248	0.220231	0.546011	0.585058
Last BW percentile : Previous PE only	-0.0763166	0.0429652	-1.77624	0.0756932
Last BW percentile : Previous SGA only	-0.0546776	0.0495798	-1.10282	0.270105
Last BW percentile : Neither	-0.0243147	0.00449098	-5.41412	6.15924e-08
Pregnancy interval : Previous PE and SGA	0.158286	0.128466	1.23212	0.217904
Pregnancy interval : Previous PE only	0.426912	0.232387	1.83707	0.0661991
Pregnancy interval : Previous SGA only	0.0738589	0.0435574	1.69567	0.089949
Pregnancy interval : Neither	0.0325664	0.0333054	0.977812	0.328167
Smoking (yes)	1.09417	0.34303	3.18972	0.0014241
Chronic hypertension (yes)	1.03747	0.540563	1.91923	0.0549547
SLE or APS (yes)	1.37906	0.694785	1.98487	0.0471589
log10(p.mom)	-1.72599	0.295572	-5.83948	5.23625e-09
log10(map.mom)	5.45242	2.01953	2.69984	0.00693733
log10(ut.mom)	2.32839	0.548302	4.24655	2.17087e-05

## Sheet: Model_4a
Term	Estimate	Standard error	Statistic	P value
Intercept	0.0286821	4.28742	0.00668982	0.994662
Height (cm)	-0.0349834	0.0266	-1.31517	0.188454
Height (kg)	0.0150925	0.0109715	1.37561	0.168944
Black ethnicity (yes)	0.411823	0.474087	0.868665	0.38503
East Asian ethnicity (yes)	1.03837	0.785598	1.32176	0.186248
Mixed ethnicity (yes)	1.15131	0.573339	2.00807	0.0446355
South Asian ethnicity (yes)	0.904417	0.52136	1.73473	0.0827891
Last BW percentile : Previous PE and SGA	0.14089	0.465357	0.302756	0.762076
Last BW percentile : Previous PE only	-0.045082	0.0483501	-0.932408	0.351126
Last BW percentile : Previous SGA only	-0.0872156	0.11525	-0.756752	0.449198
Last BW percentile : Neither	-0.0228398	0.0103115	-2.21499	0.0267611
Pregnancy interval : Previous PE and SGA	0.084054	0.223133	0.3767	0.706397
Pregnancy interval : Previous PE only	0.351277	0.283619	1.23855	0.215512
Pregnancy interval : Previous SGA only	0.112275	0.0681822	1.64669	0.0996222
Pregnancy interval : Neither	0.0391064	0.0738775	0.52934	0.596569
Smoking (yes)	0.936372	0.802856	1.1663	0.243493
Chronic hypertension (yes)	2.34942	0.676607	3.47235	0.000515917
SLE or APS (yes)	1.95117	0.93915	2.07759	0.0377471

## Sheet: Model_4b
Term	Estimate	Standard error	Statistic	P value
Intercept	-0.54171	4.29778	-0.126044	0.899697
Placental volume z-score	-0.504019	0.192955	-2.61211	0.0089985
Height (cm)	-0.0303859	0.0266965	-1.13819	0.255039
Height (kg)	0.0108199	0.0114838	0.942193	0.346094
Black ethnicity (yes)	0.409748	0.47604	0.860742	0.38938
East Asian ethnicity (yes)	1.00812	0.779746	1.29289	0.196051
Mixed ethnicity (yes)	1.18088	0.570865	2.06859	0.0385849
South Asian ethnicity (yes)	0.830809	0.527433	1.57519	0.115212
Last BW percentile : Previous PE and SGA	0.130655	0.525763	0.248506	0.803743
Last BW percentile : Previous PE only	-0.0562414	0.0549411	-1.02367	0.305993
Last BW percentile : Previous SGA only	-0.0931365	0.115554	-0.806	0.420243
Last BW percentile : Neither	-0.0215936	0.0102576	-2.10514	0.0352794
Pregnancy interval : Previous PE and SGA	0.0789091	0.249468	0.31631	0.751767
Pregnancy interval : Previous PE only	0.386837	0.315393	1.22653	0.220001
Pregnancy interval : Previous SGA only	0.112536	0.0684763	1.64343	0.100294
Pregnancy interval : Neither	0.0278985	0.0738283	0.377884	0.705517
Smoking (yes)	0.891888	0.796198	1.12018	0.262635
Chronic hypertension (yes)	2.3057	0.709035	3.25188	0.00114645
SLE or APS (yes)	1.89507	0.962299	1.96931	0.0489174

## Sheet: Model_5a
Term	Estimate	Standard error	Statistic	P value
Intercept	-5.66282	0.30082	-18.8246	4.74886e-79
log10(p.mom)	-3.58347	0.625818	-5.72605	1.02795e-08
log10(map.mom)	13.5781	4.36307	3.11205	0.00185793
log10(ut.mom)	4.59565	1.34893	3.40689	0.00065708

## Sheet: Model_5b
Term	Estimate	Standard error	Statistic	P value
Intercept	-5.66291	0.301496	-18.7827	1.04655e-78
Placental volume z-score	-0.264974	0.195161	-1.35772	0.174553
log10(p.mom)	-3.37003	0.647275	-5.20649	1.92451e-07
log10(map.mom)	13.5776	4.39228	3.09124	0.00199325
log10(ut.mom)	4.28418	1.36563	3.13715	0.00170601

[truncated: 8 more sheets: Model_6a, Model_6b, Model_7a, Model_7b, Model_8a, Model_8b, Model_9a, Model_9b]
